# Supplementary material for: A study on the temporal patterns, anatomical distribution, and influencing factors of radiation therapy-associated second primary cancers in gynecological malignancies
Source: Front Oncol. 2026 Jan 29;16:1726727. doi: 10.3389/fonc.2026.1726727 (PMC12894003; doi:10.3389/fonc.2026.1726727)
Supplement: Supplementary file 1 [file Table1.xlsx]

## Sheet: Sheet1
Pathological pattern	Initial cancer FIGO stage	Age at initial radiotherapy (years)	Days of the first radiotherapy	External radiation radiotherapy dose	Total dose	Initial cancer chemotherapy	Initial cancer surgery	Initial cancer with lymph node metastasis	HPV infection	Age of onset of SPC (years)	interval from onset (years)	SPC location	Radiotherapy irradiation field	SPC surgery	是否放疗	是否化疗
Cervical cancer	III	<50	≥42.5	≥49.375	≥69.50	Yes	Yes	Yes	Positive	≥58	≥8	Reproductive organs	Within	No	Yes	Yes
Cervical cancer	II	<50	<42.5	<49.375	<69.50	Yes	No	No	Positive	≥58	≥8	Reproductive organs	Within	Yes	Yes	Yes
Cervical cancer	II	<50	<42.5	<49.375	<69.50	No	No	No	Negative	≥58	≥8	Reproductive organs	Within	Yes	Yes	Yes
Cervical cancer	I	≥50	<42.5	≥49.375	<69.50	Yes	Yes	No	Negative	≥58	<8	Non-reproductive organs	Outside	Yes	No	Yes
Cervical cancer	III	<50	<42.5	<49.375	<69.50	Yes	Yes	Yes	Positive	<58	≥8	Reproductive organs	Outside	Yes	No	No
Cervical cancer	III	<50	≥42.5	≥49.375	<69.50	Yes	Yes	No	Positive	≥58	≥8	Reproductive organs	Within	No	No	Yes
Cervical cancer	II	<50	≥42.5	≥49.375	≥69.50	Yes	No	No	Positive	≥58	≥8	Reproductive organs	Within	No	No	No
Cervical cancer	III	<50	<42.5	≥49.375	≥69.50	Yes	No	No	Positive	≥58	≥8	Reproductive organs	Within	No	Yes	Yes
Cervical cancer	II	≥50	<42.5	<49.375	≥69.50	Yes	No	No	Negative	≥58	≥8	Reproductive organs	Outside	No	No	Yes
Cervical cancer	II	≥50	≥42.5	≥49.375	≥69.50	Yes	No	No	Negative	≥58	≥8	Non-reproductive organs	Outside	No	No	Yes
Cervical cancer	I	<50	<42.5	≥49.375	≥69.50	No	Yes	No	Positive	≥58	≥8	Reproductive organs	Outside	No	No	No
Cervical cancer	II	≥50	≥42.5	<49.375	≥69.50	Yes	No	No	Positive	≥58	≥8	Reproductive organs	Within	No	No	Yes
Cervical cancer	II	<50	≥42.5	<49.375	<69.50	Yes	No	No	Positive	<58	≥8	Reproductive organs	Within	Yes	No	Yes
Cervical cancer	I	<50	<42.5	<49.375	<69.50	Yes	Yes	No	Positive	<58	≥8	Reproductive organs	Outside	Yes	No	No
Cervical cancer	II	≥50	≥42.5	<49.375	≥69.50	No	No	No	Positive	≥58	≥8	Non-reproductive organs	Outside	Yes	No	No
Cervical cancer	II	≥50	≥42.5	<49.375	≥69.50	Yes	No	No	Positive	≥58	<8	Reproductive organs	Within	Yes	Yes	Yes
Cervical cancer	II	≥50	≥42.5	≥49.375	≥69.50	Yes	No	No	Positive	<58	<8	Non-reproductive organs	Outside	Yes	No	No
Cervical cancer	III	≥50	≥42.5	<49.375	≥69.50	Yes	Yes	Yes	Negative	≥58	<8	Non-reproductive organs	Outside	Yes	Yes	Yes
Cervical cancer	III	<50	≥42.5	≥49.375	≥69.50	Yes	No	No	Positive	<58	<8	Reproductive organs	Outside	Yes	No	No
Cervical cancer	III	≥50	≥42.5	<49.375	≥69.50	Yes	No	Yes	Negative	≥58	<8	Non-reproductive organs	Outside	No	No	Yes
Endometrial cancer	II	≥50	<42.5	≥49.375	<69.50	Yes	Yes	No	Positive	≥58	<8	Reproductive organs	Within	No	No	Yes
Endometrial cancer	I	≥50	<42.5	<49.375	<69.50	Yes	Yes	No	Negative	≥58	<8	Non-reproductive organs	Outside	Yes	No	No
Cervical cancer	I	≥50	≥42.5	≥49.375	≥69.50	Yes	No	No	Negative	<58	<8	Reproductive organs	Outside	No	No	Yes
Cervical cancer	II	≥50	≥42.5	<49.375	≥69.50	No	No	No	Positive	≥58	<8	Non-reproductive organs	Outside	No	No	Yes
Endometrial cancer	II	≥50	<42.5	≥49.375	≥69.50	No	Yes	No	Negative	<58	<8	Non-reproductive organs	Outside	Yes	No	No
Cervical cancer	III	≥50	≥42.5	<49.375	<69.50	Yes	Yes	No	Positive	≥58	<8	Non-reproductive organs	Outside	Yes	No	No
Cervical cancer	II	≥50	<42.5	<49.375	<69.50	Yes	No	No	Negative	<58	<8	Reproductive organs	Outside	No	No	Yes
Cervical cancer	II	<50	<42.5	<49.375	<69.50	Yes	Yes	No	Positive	<58	≥8	Non-reproductive organs	Outside	Yes	No	Yes
Cervical cancer	II	<50	≥42.5	≥49.375	<69.50	Yes	Yes	No	Negative	<58	<8	Non-reproductive organs	Outside	Yes	No	No
Endometrial cancer	I	≥50	<42.5	≥49.375	<69.50	Yes	Yes	No	Positive	<58	<8	Non-reproductive organs	Outside	Yes	No	No
Endometrial cancer	III	<50	<42.5	<49.375	<69.50	Yes	Yes	Yes	Positive	<58	<8	Reproductive organs	Outside	No	Yes	Yes
Cervical cancer	III	≥50	<42.5	≥49.375	<69.50	Yes	Yes	No	Negative	≥58	≥8	Non-reproductive organs	Outside	Yes	Yes	Yes
Cervical cancer	II	≥50	≥42.5	<49.375	<69.50	Yes	No	No	Negative	≥58	≥8	Non-reproductive organs	Outside	No	No	No
Cervical cancer	II	<50	≥42.5	≥49.375	<69.50	Yes	Yes	No	Negative	<58	≥8	Non-reproductive organs	Outside	No	Yes	Yes
Cervical cancer	I	<50	≥42.5	≥49.375	≥69.50	No	No	No	Negative	<58	<8	Reproductive organs	Within	No	Yes	Yes
Cervical cancer	III	<50	≥42.5	≥49.375	≥69.50	Yes	Yes	Yes	Negative	≥58	≥8	Reproductive organs	Within	Yes	Yes	Yes
